# Supplementary material for: AZIN1-dependent polyamine synthesis accelerates tumor cell cycle progression and impairs effector T-cell function in osteosarcoma
Source: Cell Death Dis. 2025 Apr 17;16(1):310. doi: 10.1038/s41419-025-07640-x (PMC12006533; doi:10.1038/s41419-025-07640-x)
Supplement: Supplementary file 3 — Supplementary Table3 [file 41419_2025_7640_MOESM3_ESM.csv]

name	OS_01	OS_02	OS_03	OS_04	OS_05	OS_06	OS_07	OS_08	OS_09	OS_10	OS_11	OS_12	OS_13	OS_14	OS_15	OS_16	OS_17	OS_18	OS_19	OS_20	OS_21	OS_22	OS_23	OS_24	OS_25	OS_26	OS_27	OS_28	OS_29	OS_30	NT_01	NT_02	NT_03	NT_04	NT_05	NT_06	NT_07	NT_08	NT_09	NT_10	NT_11	NT_12	NT_13	NT_14	NT_15	NT_16	NT_17	NT_18	NT_19
Pyruvic acid	0.006814934	0.016002658	0.025870019	0.010391614	0.004506981	0.001436561	0.001684415	0.000972918	0.019654411	0.020797696	0.023080046	0.022954422	0.001798641	0.011646865	0.007484495	0.000968254	0.005793561	0.003268871	0.020022121	0.011140464	0.005426713	0.061063862	0.014289777	0.014162529	0.021015081	0.028185069	0.016967033	0.015255541	0.009535621	0.001151604	0.035269828	0.039425387	0.024084225	0.03284773	0.037513061	0.027329939	0.026852758	0.035583461	0.024472662	0.022264815	0.034295606	0.032387179	0.046938961	0.03786639	0.032311102	0.035564277	0.046189554	0.02606491	0.03364858
N,N-Dimethylformamide	1.30E-05	5.19E-05	7.38E-05	7.10E-05	1.53E-05	4.21E-05	0.000156141	2.13E-05	1.29E-05	2.81E-05	2.26E-05	4.46E-05	0.00014079	9.44E-06	3.43E-05	9.00E-05	1.54E-05	2.22E-05	3.62E-05	5.31E-05	5.24E-05	2.82E-05	5.23E-05	2.89E-05	2.29E-05	1.60E-05	9.95E-06	2.39E-05	2.33E-05	9.59E-05	1.30E-05	8.23E-06	8.11E-05	1.19E-05	7.30E-06	5.96E-06	7.99E-06	5.77E-06	2.43E-05	3.38E-06	1.77E-05	4.60E-06	5.35E-06	1.90E-05	5.05E-06	2.01E-05	1.58E-05	1.23E-05	6.26E-06
Piperidine	0.002356326	0.004356608	0.005403163	0.003050022	0.003882383	0.002427177	0.003216486	0.003413558	0.003027539	0.004314252	0.005066509	0.003427335	0.002421398	0.002039398	0.003961112	0.003271668	0.003953979	0.003692008	0.005602981	0.005438393	0.002922972	0.004728132	0.00197621	0.005258908	0.00462949	0.003105239	0.004847535	0.004033491	0.003653456	0.004076234	0.001594608	0.000783562	0.005123903	0.00126883	0.001546007	0.0011829	0.001083317	0.001269193	0.004370234	0.001408314	0.001513251	0.001065338	0.00108593	0.00115972	0.001399054	0.001384097	0.002418017	0.002257796	0.000882502
Phosphoric acid	7.84E-05	0.00010811	1.77E-05	0.000136091	9.21E-05	7.42E-05	0.000127748	0.000194224	0.000118596	7.80E-05	2.07E-05	6.96E-05	7.65E-05	9.45E-05	0.00011046	5.06E-05	6.97E-05	3.50E-05	2.40E-05	9.86E-05	8.13E-05	1.48E-05	0.000107883	4.14E-05	5.41E-05	4.87E-05	7.85E-05	0.000103602	6.12E-05	8.25E-05	4.10E-05	1.30E-05	3.43E-05	2.30E-05	1.32E-05	1.12E-05	1.76E-05	3.70E-05	2.95E-05	1.15E-05	2.71E-05	4.77E-05	2.27E-05	9.63E-06	3.77E-05	4.14E-05	2.54E-05	1.60E-05	1.13E-05
Putrescine	1.86E-06	8.64E-06	8.86E-06	3.79E-06	2.82E-06	1.21E-06	6.22E-07	4.09E-06	4.74E-06	7.14E-06	4.75E-06	5.12E-07	4.08E-07	4.41E-07	4.73E-06	4.38E-07	1.77E-06	1.65E-06	3.69E-06	7.52E-06	4.30E-06	4.95E-06	6.53E-07	3.53E-06	5.24E-06	2.52E-06	1.80E-06	3.64E-06	3.15E-06	1.43E-06	2.60E-06	9.85E-07	3.21E-06	2.90E-06	6.87E-07	6.46E-07	2.17E-06	5.93E-07	8.03E-07	7.05E-07	3.71E-06	7.43E-07	7.46E-07	1.17E-06	8.98E-07	7.70E-07	5.98E-07	1.74E-06	6.68E-07
Cyclohexanamine	2.13E-05	1.01E-05	6.28E-06	1.88E-05	1.12E-05	1.90E-05	3.05E-05	1.81E-05	1.09E-05	1.07E-05	9.36E-06	1.46E-05	1.67E-05	1.50E-05	1.38E-05	1.87E-05	9.38E-06	1.28E-05	1.40E-05	6.27E-06	1.46E-05	1.56E-05	1.46E-05	9.99E-06	7.78E-06	1.22E-05	7.96E-06	8.79E-06	1.41E-05	2.42E-05	6.14E-06	5.53E-06	6.02E-06	5.52E-06	5.99E-06	6.34E-06	5.47E-06	6.36E-06	8.33E-06	4.71E-06	6.05E-06	4.80E-06	5.53E-06	6.16E-06	7.08E-06	6.43E-06	8.81E-06	8.95E-06	6.73E-06
Fumaric acid	1.95E-06	5.58E-06	5.29E-06	5.13E-06	2.39E-06	1.38E-06	1.30E-06	1.33E-06	7.16E-06	8.05E-06	1.74E-06	1.65E-06	1.28E-06	2.21E-06	1.78E-06	1.24E-06	1.72E-06	1.64E-06	1.23E-06	6.50E-06	1.66E-06	1.84E-06	1.22E-06	5.31E-06	1.36E-06	4.11E-06	1.14E-06	1.23E-06	2.37E-06	8.27E-07	8.30E-06	1.56E-05	5.26E-06	1.01E-05	6.22E-06	1.26E-05	6.55E-06	3.30E-06	4.28E-06	2.29E-06	3.32E-06	5.09E-06	1.13E-05	7.98E-06	4.36E-06	6.58E-06	1.03E-05	2.12E-06	7.03E-06
Choline	0.022966225	0.03078152	0.026242027	0.034842769	0.041677812	0.025005672	0.028822034	0.016734475	0.037388272	0.041910649	0.031763974	0.020645528	0.024043909	0.025595509	0.016199064	0.023051465	0.030348735	0.025114927	0.021231766	0.021707439	0.031910145	0.017894112	0.018093004	0.031775586	0.045648061	0.032141432	0.041943664	0.026900147	0.02289645	0.026411719	0.001352039	0.001474486	0.02145776	0.00143148	0.001722412	0.001963673	0.003361506	0.00245963	0.008155622	0.00281708	0.002616975	0.002204551	0.001604582	0.001743541	0.002375197	0.001588108	0.003357953	0.006285246	0.002067766
L-Serine	0.000653846	0.002329299	0.002679461	0.001124662	0.001061293	0.000324953	0.000627442	0.000523103	0.001078315	0.001717188	0.001371959	0.000975831	0.000367847	0.000766409	0.001071362	0.000376714	0.001184201	0.000873889	0.001623218	0.002621411	0.001713755	0.001821083	0.00043768	0.001746297	0.001640108	0.001248708	0.001604954	0.001135673	0.001359258	0.000391237	0.000428954	0.000355259	0.002023202	0.000552302	0.000488454	0.000525893	0.000415934	0.000385622	0.001305732	0.000470881	0.000313393	0.000372204	6.67E-05	0.000445804	0.000363458	0.000499252	0.000764901	0.000478573	0.000234964
Uracil	0.00182215	0.003349481	0.002851362	0.002209429	0.003749154	0.002511566	0.002147135	0.001447454	0.002708122	0.002924816	0.003475716	0.00223125	0.001908815	0.00215155	0.001827244	0.002135448	0.003274121	0.002474495	0.001004089	0.00227969	0.001721206	0.001499135	0.001997582	0.002793983	0.002290589	0.003809726	0.002678355	0.001877955	0.002157222	0.001793531	0.000193227	0.000107428	0.000632028	0.000171323	0.000204519	0.00023928	0.000131351	0.000157853	0.000260162	0.00016919	0.000138553	0.000164368	0.000167406	0.000217935	0.000150139	0.000238252	0.000238185	0.000279982	0.000197788
Creatinine	0.001705927	0.000514923	0.000583859	0.000906902	0.000678676	0.00059637	0.000245415	0.000271914	0.000272309	0.000529226	0.00070794	0.00060464	0.000877315	0.000962387	0.000923995	0.000544796	0.000460219	0.000544465	0.000673231	0.000479557	0.000194313	0.000617449	0.000898083	0.000309799	0.000622101	0.001157308	0.000482442	0.000604616	0.000814834	0.001087625	0.002497898	0.001976901	0.000650293	0.002504998	0.003265122	0.002014516	0.002504623	0.00273867	0.001157436	0.002280657	0.002345194	0.002327048	0.002708465	0.002794966	0.002897787	0.002687741	0.002316999	0.001657069	0.002560163
L-Proline	0.008531	0.024807636	0.035731154	0.01765713	0.02305227	0.008621294	0.012216358	0.008356297	0.015177978	0.036977648	0.024939891	0.005795432	0.008652743	0.014363094	0.013085579	0.010056903	0.019892761	0.015124361	0.015062479	0.035392645	0.02149381	0.029741708	0.008389585	0.02661179	0.025043066	0.020269266	0.017855308	0.022516397	0.016856654	0.011542622	0.006366854	0.004414433	0.021406871	0.006546917	0.008102645	0.006462954	0.004715891	0.005848634	0.012646166	0.008824563	0.008368864	0.006805474	0.005224282	0.008622553	0.005210408	0.003258836	0.007788192	0.009292178	0.004848303
L-Valine	0.003919462	0.007466364	0.015381381	0.005724486	0.005523764	0.003614601	0.005398161	0.004037347	0.004284444	0.009278673	0.01165583	0.0004221	0.005611602	0.000680488	0.006035094	0.005796862	0.00669628	0.006030114	0.012345094	0.001559122	0.005255693	0.010047853	0.003533563	0.009548765	0.007262544	0.006766541	0.008595403	0.005880617	0.005379823	0.00125637	0.00038858	0.000317138	0.001150484	0.000602174	0.000253418	0.000352734	0.000598435	0.000256937	0.006095166	0.003411955	0.000583444	0.0026472	0.002864731	0.000281921	0.000760319	0.000315713	0.000862644	0.000540572	0.000145146
Valine	6.94E-05	1.85E-05	3.31E-05	3.66E-05	3.82E-05	4.98E-05	4.71E-05	6.55E-05	2.34E-05	6.97E-05	2.01E-05	6.43E-05	4.85E-05	3.44E-05	5.00E-05	0.000127902	8.65E-05	3.40E-05	2.96E-05	2.07E-05	2.94E-05	2.25E-05	9.18E-05	2.24E-05	4.93E-05	4.39E-05	4.06E-05	3.09E-05	6.03E-05	4.04E-05	1.34E-05	1.19E-05	1.78E-05	1.47E-05	1.21E-05	1.83E-05	1.11E-05	1.79E-05	4.69E-05	1.23E-05	2.46E-05	2.27E-05	8.85E-06	2.39E-05	8.77E-06	9.62E-06	1.36E-05	2.22E-05	1.18E-05
L-Homoserine	0.001389621	0.003998989	0.005878928	0.002502862	0.003521711	0.00110725	0.002398851	0.001171635	0.001947964	0.003743481	0.003812677	0.001583388	0.001245154	0.001396831	0.001782121	0.00117858	0.003138388	0.002237455	0.004025942	0.005806295	0.003868938	0.004801472	0.000903689	0.004304959	0.004035725	0.003576517	0.00342542	0.002569057	0.002777565	0.001358165	0.001105571	0.001104123	0.003968985	0.001166193	0.001283187	0.001147718	0.001148076	0.000987453	0.002447656	0.001615177	0.000989	0.000869716	0.000905551	0.000634203	0.001079584	0.000923734	0.001642665	0.001309143	0.000966286
Benzoic acid	9.16E-05	0.000396442	0.002302123	0.0001333	8.46E-05	7.06E-05	0.000107632	9.49E-05	0.000509131	0.000400097	0.002487409	0.001249939	7.57E-05	0.000301122	0.000179706	7.33E-05	0.000118851	9.87E-05	0.000161786	0.000463055	0.000628719	0.000265759	0.000121403	0.000109262	0.002090427	0.000391428	0.000601505	0.001134929	0.00010208	0.00017064	0.002205527	0.002341728	8.18E-05	0.00202974	0.001111462	0.001435816	0.001559629	0.001802565	0.000639745	0.001545857	0.001820949	0.001575986	0.001068789	0.002331116	0.001600537	0.001784137	0.000873318	0.001032267	0.00127516
Nicotinamide	0.000699728	0.002362692	0.002467265	0.001185282	0.002289512	0.001231209	0.001272849	0.000662256	0.002398229	0.003512193	0.003976393	0.003079742	0.001384212	0.001393651	0.001090388	0.001339409	0.002817961	0.001559376	0.002131888	0.003235986	0.001643507	0.002773386	0.002162672	0.003183201	0.004262874	0.007601479	0.005176522	0.002621063	0.002280108	0.001675735	0.004699926	0.004955912	0.002726924	0.004234999	0.003238561	0.003238676	0.004410108	0.00558937	0.002836694	0.003333433	0.006681311	0.003934677	0.003825829	0.004393211	0.002989384	0.005872732	0.00393023	0.003747778	0.005899459
Methylhistamine	1.90E-05	0.0001476	0.000304554	0.000336218	5.19E-05	3.28E-05	7.18E-06	1.87E-05	6.82E-05	0.000316583	1.63E-05	8.22E-05	3.32E-05	9.71E-05	2.43E-05	1.49E-05	5.32E-05	3.85E-05	3.87E-05	0.000124645	9.44E-06	4.35E-05	1.13E-05	0.000227464	1.01E-05	9.69E-05	9.26E-05	0.000444851	0.000126509	5.81E-05	1.03E-05	6.87E-06	3.72E-06	1.21E-05	8.75E-06	1.23E-05	2.85E-06	6.75E-06	3.37E-06	2.70E-05	5.90E-06	1.07E-05	1.11E-05	8.03E-06	2.43E-06	3.86E-06	1.10E-05	3.95E-05	5.35E-06
D-Pyroglutamic Acid	0.002100744	0.010461756	0.011676964	0.005207084	0.009689274	0.001898393	0.006421785	0.000975013	0.003763175	0.008245308	0.010557805	0.005528727	0.003146234	0.004526157	0.002984268	0.00279119	0.005703417	0.005265121	0.007240368	0.013760635	0.010190685	0.007437079	0.001956969	0.009640661	0.016389918	0.014313105	0.01179322	0.009006959	0.009416238	0.005548742	0.0174687	0.012868804	0.006368955	0.018848244	0.018109176	0.017063644	0.015373413	0.012889662	0.010143078	0.017238887	0.015506524	0.014887212	0.015966778	0.016906958	0.011424501	0.01107388	0.011822594	0.009522752	0.016852368
N-Acetyl-L-alanine	0.000498978	0.000587736	0.000990788	0.000680704	0.001058943	0.00031821	0.000347551	0.00014788	0.000447324	0.000813952	0.000601031	0.000251018	0.000254729	0.000701488	0.000293287	0.000372304	0.00067435	0.000674327	0.000276565	0.000586538	0.000683168	0.000320576	0.000219886	0.000670563	0.000927049	0.000900967	0.000453787	0.000568011	0.000563583	0.000493494	8.94E-05	7.18E-05	0.000253151	0.000102347	0.000141386	8.80E-05	0.000107994	8.00E-05	0.000140314	9.50E-05	8.10E-05	9.34E-05	7.05E-05	9.94E-05	8.09E-05	0.000102704	0.000132001	8.43E-05	6.04E-05
L-Isoleucine	0.002606226	0.006480478	0.010189063	0.003864092	0.006237263	0.002856927	0.005407592	0.003248844	0.003172884	0.005573773	0.009416049	0.004879875	0.00310419	0.002616259	0.004624246	0.00443699	0.005870969	0.005282274	0.00802766	0.010308402	0.006737556	0.00808103	0.001814243	0.009070557	0.008538985	0.004178162	0.007853447	0.005519784	0.005328029	0.004426267	0.000157475	0.000112266	0.007658001	0.000125179	0.000161577	0.000108004	0.000123636	0.000335438	0.010743596	0.000136851	0.000139523	0.000108928	0.000111087	0.000118877	0.000149727	0.00010664	0.000241134	0.000152553	0.000109171
L-Norleucine	0.032018655	0.0539722	0.059760713	0.037840421	0.043895622	0.028778861	0.03967203	0.044643866	0.03916697	0.050537556	0.059127424	0.041318694	0.029264361	0.026173803	0.047783112	0.039481473	0.047539073	0.042126708	0.063160149	0.059136662	0.03207703	0.048561	0.023433159	0.05672541	0.050741252	0.034521507	0.050451311	0.046808626	0.044209247	0.035266714	0.018883565	0.008979969	0.055101933	0.014108852	0.015846247	0.012641442	0.013291416	0.014692929	0.04804664	0.015439374	0.018017282	0.01117276	0.012076067	0.013001847	0.015092872	0.014970482	0.025747328	0.020430293	0.010241914
L-Ornithine	0.008709055	0.024825362	0.035749053	0.017664221	0.023119844	0.008705656	0.012190275	0.008347289	0.015291297	0.037033751	0.024946836	0.005930153	0.008818578	0.014599424	0.013114716	0.010076814	0.01990087	0.015140843	0.015720218	0.035350443	0.021476453	0.030199454	0.008442511	0.026827084	0.025057397	0.02041666	0.017874564	0.022967408	0.01706702	0.011568116	0.006524792	0.004501051	0.021841903	0.006652178	0.000713193	0.006498098	0.004755974	0.005906423	0.012703292	0.008899398	0.008509553	0.006908183	0.005366599	0.00870624	0.005200903	0.003349845	0.007871004	0.009478453	0.004908742
Timonacic	2.54E-05	0.000291683	0.001164993	0.000229732	0.000223208	1.32E-05	2.31E-05	0.000122045	0.000308275	0.000784716	0.003431673	0.000634109	6.55E-05	0.000113147	2.19E-05	0.000173942	0.000136798	5.44E-05	0.000468883	0.000478026	0.000196472	0.000171463	2.19E-05	0.000538368	0.001076222	0.000374674	0.001372497	0.000465969	3.81E-05	8.93E-05	2.28E-05	1.08E-05	0.001847961	4.17E-05	3.37E-05	1.07E-05	1.96E-05	2.65E-05	0.000290211	3.11E-05	6.18E-05	1.06E-05	2.01E-05	2.81E-05	2.32E-05	4.43E-05	0.000129335	0.000102403	1.09E-05
L-Aspartic acid	0.000460061	0.004478929	0.006548903	0.002412215	0.001231443	0.00016332	0.000178795	0.000289742	0.00125635	0.002082822	0.003556136	0.00099394	0.00015662	0.000846921	0.001231178	0.000110255	0.001095221	0.000607783	0.001721792	0.00243654	0.000944868	0.001620305	0.000430046	0.002148327	0.004849401	0.002853711	0.003190826	0.000788079	0.002181651	0.000204294	0.000196673	7.24E-05	0.002350491	0.000158808	0.000138796	0.000191513	0.00018754	0.000199784	0.000907698	0.000222171	0.000154482	0.000193496	9.35E-05	8.60E-05	0.000172796	0.000192365	4.46E-05	0.000318479	7.23E-05
Benzothiazole	0.211963525	0.130443472	0.065167403	0.153788832	0.140662516	0.194573382	0.159369047	0.226688774	0.154474125	0.116378742	0.090497901	0.159202677	0.212975646	0.246205394	0.168041276	0.174677961	0.130776525	0.142046951	0.079010498	0.082178631	0.15171704	0.121539111	0.151432922	0.063830854	0.09291993	0.091121808	0.060893523	0.077041309	0.112220626	0.167713417	0.053415198	0.056907437	0.102756501	0.043830563	0.046167884	0.043163597	0.039632554	0.058807998	0.061530933	0.035540792	0.038992292	0.047048962	0.042743493	0.048339692	0.060424981	0.045055365	0.059358116	0.096451565	0.034089677
6-Methylnicotinamide	0.000246021	0.00020609	0.000219529	0.000221107	0.000648895	0.000175314	0.000146778	0.000121177	0.000290215	0.000223466	0.001043339	0.00040726	0.00016056	0.000333721	0.000266297	0.000138018	0.000435927	0.000373705	0.000309982	0.000387577	0.000206531	0.00050512	0.000334201	0.000473222	0.000308179	0.000524927	0.000513175	0.000355953	0.000306169	0.000195781	6.52E-05	1.20E-05	3.52E-05	4.69E-05	6.97E-05	8.23E-05	9.43E-05	6.83E-05	7.92E-05	4.75E-05	1.61E-05	1.33E-05	4.50E-05	4.44E-05	3.93E-05	7.02E-05	0.000161215	3.63E-05	6.14E-05
spermidine	2.59E-06	1.08E-05	3.03E-05	8.53E-06	9.12E-06	9.23E-06	3.99E-06	5.00E-06	3.76E-05	2.57E-05	6.63E-05	1.74E-05	3.69E-06	6.94E-06	3.93E-05	1.55E-05	4.00E-06	2.33E-06	2.29E-05	1.63E-05	2.99E-06	1.77E-05	1.14E-05	4.85E-05	1.68E-05	0.000102071	1.22E-05	1.07E-05	7.77E-06	5.01E-06	7.70E-06	1.12E-05	2.16E-05	9.44E-06	6.15E-06	5.61E-06	2.10E-06	1.78E-06	1.88E-06	7.20E-06	2.75E-06	3.90E-06	2.24E-06	3.18E-06	1.12E-05	2.31E-06	2.89E-06	1.49E-06	5.19E-06
L-Glutamine	0.002372067	0.011143579	0.011572378	0.005498658	0.010440766	0.001957314	0.006929864	0.001097346	0.004167772	0.009059109	0.010879337	0.005794637	0.003401858	0.005361623	0.003316266	0.00317169	0.006145304	0.005689821	0.007840992	0.014656564	0.010652075	0.008122553	0.002135407	0.010753503	0.017027059	0.015954872	0.012295163	0.009937872	0.01072034	0.006389227	0.01989726	0.014128583	0.00706131	0.020596768	0.020788728	0.018513043	0.016630838	0.014033711	0.011185822	0.018678835	0.017016011	0.015350955	0.016601544	0.019062093	0.011725225	0.012212018	0.013133029	0.010472554	0.018099545
L-Glutamic acid	0.009040833	0.021195108	0.028178056	0.013512979	0.018209192	0.004421777	0.008240912	0.003284313	0.010928929	0.021901901	0.029083231	0.005755402	0.00578407	0.005539771	0.008347854	0.002905865	0.014646939	0.011023984	0.010618545	0.025927406	0.02331345	0.025423222	0.004562563	0.018661519	0.029933274	0.016439642	0.025007744	0.014403196	0.013407576	0.004324852	0.005651676	0.003798456	0.011554658	0.005589321	0.005496308	0.005762889	0.005149795	0.004105733	0.006126334	0.004404763	0.004707237	0.004927663	0.005993146	0.004649656	0.004150364	0.003729388	0.005006036	0.004984207	0.004984828
Phthalic anhydride	0.00720365	0.005029551	0.001440952	0.002715608	0.003451032	0.006161011	0.003644551	0.004775283	0.004054447	0.00284404	0.001957438	0.003391826	0.004564282	0.003958585	0.004849088	0.005818787	0.003781165	0.005111406	0.001741852	0.001773185	0.003618696	0.00286764	0.005177825	0.002264181	0.00134757	0.003557812	0.002235594	0.002700899	0.003531827	0.004017562	0.001334745	0.000942449	0.002920801	0.001248794	0.001408519	0.00104418	0.00136654	0.001323429	0.001414035	0.001589932	0.001400488	0.001210142	0.001019095	0.001598358	0.001795234	0.002090879	0.001919262	0.002555174	0.001247426
2-Chromanone	0.014102946	0.035238276	0.043255225	0.022597055	0.026474625	0.01579267	0.019562238	0.019723759	0.021881027	0.033330233	0.042847963	0.027647873	0.015529715	0.012945905	0.027401583	0.025517934	0.027843159	0.020090403	0.05262608	0.045028258	0.019961998	0.031185537	0.012842466	0.041983498	0.029304856	0.021185172	0.033280893	0.034392325	0.026842725	0.019054262	0.011022968	0.00672654	0.039025532	0.009066968	0.011266783	0.008921364	0.009098281	0.010380603	0.034879699	0.010610274	0.011817727	0.008703479	0.008866278	0.00884877	0.010667377	0.010995855	0.018971242	0.012220186	0.007412872
L-Methionine	0.001958953	0.001713768	0.003746068	0.000705234	0.004675058	0.002560762	0.003832601	0.003531755	0.004192908	0.007215421	0.003970154	0.004588557	0.002135705	0.001775833	0.000880123	0.003038862	0.004969388	0.003675472	0.007428164	0.003020104	0.000915412	0.008794673	0.001686513	0.00890044	0.003292142	0.004305581	0.005087213	0.00575991	0.004645069	0.003215944	0.001188408	0.001587918	0.00291579	0.001697322	0.000788253	0.001064262	0.00145015	0.000487141	0.002684485	0.00186085	0.000868715	0.001013149	0.000898815	0.001504706	0.000968925	0.002836245	0.003303854	0.001851698	0.000365743
Guanine	0.001074921	0.002231319	0.003467403	0.001690396	0.004723672	0.001226996	0.00323152	0.002043794	0.001863212	0.000917003	0.004197541	5.81E-05	0.000152646	0.000616345	0.001967302	0.001663743	0.003654945	0.002191411	0.001464236	0.003217198	0.003951339	0.00354005	0.000926392	0.000258868	0.004254987	0.006879168	0.00477051	0.000908365	0.000140668	0.001874965	5.14E-05	5.48E-05	0.000228565	9.02E-05	5.89E-05	5.44E-05	6.39E-05	6.48E-05	3.98E-05	6.25E-05	5.41E-05	5.38E-05	0.000148973	5.70E-05	7.28E-05	7.06E-05	7.35E-05	5.53E-05	5.81E-05
L-Carnitine	0.004391139	0.004220588	0.004987879	0.003798192	0.003366123	0.003390676	0.004516593	0.001391553	0.002484407	0.0065539	0.005213583	0.008519086	0.004613278	0.006320165	0.004405602	0.00351374	0.004608955	0.003229404	0.003476947	0.004269938	0.006552666	0.004583787	0.005893449	0.005572787	0.002760634	0.010484919	0.004466915	0.006973813	0.00339141	0.004226069	0.024688832	0.034663962	0.008272449	0.034008927	0.030952306	0.022999499	0.029680243	0.024999305	0.013807647	0.033125546	0.027204157	0.036786266	0.030213453	0.030550393	0.031994873	0.032963424	0.026779131	0.016978503	0.031908002
Nicotine	0.000192003	0.00010156	3.99E-05	0.000150555	5.86E-05	0.000118002	0.000364345	0.000178414	0.000204498	0.000175984	5.43E-05	8.42E-05	0.000206422	0.000206487	0.000197141	0.000132193	0.00010577	0.000125349	8.69E-05	5.51E-05	0.00012887	9.04E-05	0.000138269	6.99E-05	7.92E-05	0.00011962	6.47E-05	7.51E-05	0.00012087	0.000172798	3.84E-05	3.70E-05	7.14E-05	4.15E-05	3.82E-05	3.84E-05	4.52E-05	4.60E-05	0.000111798	9.01E-05	3.09E-05	7.28E-05	3.59E-05	5.49E-05	4.06E-05	4.04E-05	4.85E-05	5.37E-05	6.42E-05
p-Coumaric acid	0.000746296	0.002085509	0.002566495	0.001461553	0.00157708	0.001000335	0.001973379	0.000974302	0.001098561	0.001890863	0.001899395	0.001287024	0.000892839	0.000788995	0.001716221	0.001384811	0.001772409	0.001579397	0.0024349	0.002484145	0.001988387	0.002321328	0.000618985	0.002405908	0.001855669	0.001221553	0.001725341	0.001962769	0.001333855	0.001241081	0.000436096	0.00029564	0.001756626	0.000308416	0.000501238	0.000392914	0.000417873	0.000281403	0.002180595	0.000499204	0.000441656	0.000359184	0.00030911	0.000308557	0.000370293	0.000608919	0.000882707	0.000594366	0.000262805
Uric acid	0.000706725	0.000163944	0.000128468	0.00036245	0.000237419	0.000114037	0.000129141	0.000134945	0.000144141	0.000234888	0.000337647	0.000126553	0.000244212	0.000381475	9.47E-05	0.000106553	0.000217753	0.000271418	8.65E-05	0.000150053	0.000156046	6.96E-05	0.000142885	0.000126844	0.000151213	0.000217811	0.000250254	0.000184809	0.000249884	0.00015544	0.001755501	0.002458074	0.000211022	0.002067461	0.002424309	0.00189535	0.001812791	0.001990174	0.000389135	0.002668435	0.003091786	0.001921223	0.00208841	0.002011583	0.002472809	0.002366188	0.001322572	0.000182543	0.002397838
N-Acetylornithine	0.000200561	0.00113667	0.000663594	0.001527305	0.001855264	0.000768928	0.000863599	0.000475856	0.001085894	0.000905026	0.000871978	0.00075279	0.000749339	0.001007294	0.000743989	0.00060823	0.00144522	0.000957558	0.001502666	0.00104605	0.000991621	0.001047699	0.000715609	0.001484063	0.001135061	0.002162535	0.001571195	0.000951844	0.000934661	0.000834473	0.000201055	0.000112407	0.001160927	0.000122779	0.00024271	0.000118602	0.00012743	0.000246045	0.000503869	0.000183578	0.000197595	0.000144295	0.000143245	0.000251773	0.000148013	0.000246244	0.00027256	0.000564271	0.000122466
L-Arginine	0.002008285	0.006004986	0.011595532	0.003542722	0.003274526	0.000787616	0.001227885	0.003358564	0.003579107	0.004509656	0.005948155	0.003198745	0.000476079	0.00114639	0.00435395	0.001437476	0.003060857	0.002737518	0.003183818	0.007787031	0.002382363	0.003442941	0.000746235	0.005319645	0.003944015	0.002363963	0.003666947	0.003756965	0.003886498	0.001833033	0.001231213	0.001237376	0.004899112	0.001226448	0.00166277	0.000830854	0.001295947	0.001019824	0.001192183	0.000924748	0.001964753	0.001589252	0.001518909	0.001129149	0.001544048	0.001091092	0.001585175	0.001299273	0.001116636
N-Acetyl-L-aspartic acid	2.23E-05	9.08E-05	3.64E-05	0.000239337	0.000377584	1.03E-05	3.98E-05	1.34E-05	2.10E-05	0.000320936	1.47E-05	1.19E-05	3.47E-05	8.73E-06	1.17E-05	1.05E-05	1.10E-05	1.02E-05	1.40E-05	2.23E-05	0.00042101	0.000149144	2.08E-05	6.65E-05	2.88E-05	1.14E-05	1.10E-05	9.31E-06	9.94E-06	9.13E-06	4.50E-06	3.46E-06	1.24E-05	4.26E-06	5.30E-06	4.01E-06	3.68E-06	4.47E-06	8.41E-06	4.45E-06	4.14E-06	4.13E-06	3.79E-06	4.44E-06	4.01E-06	4.59E-06	5.60E-06	5.47E-06	4.07E-06
L-citrulline	0.000145941	0.000215559	5.16E-05	3.73E-05	9.76E-05	9.75E-05	5.19E-05	8.74E-05	3.62E-05	0.00010424	4.99E-05	8.27E-05	0.000139199	0.000210847	0.00010133	0.000128194	0.000171294	0.000107743	0.000609908	0.00021165	8.40E-05	0.000117751	5.84E-05	0.000102322	0.000196029	0.000225236	0.000160707	0.000152682	0.000158616	0.000120016	0.000279121	6.65E-05	0.001031319	0.000137914	0.000279861	0.000132189	8.08E-05	8.75E-05	0.002762065	7.70E-05	8.86E-05	0.000133202	7.49E-05	0.000207887	8.74E-05	0.000171	0.000662493	0.000255846	7.08E-05
2-Methyl-S-benzothiazole	0.003333512	0.001659508	0.001289866	0.002041097	0.001874224	0.003081901	0.003494788	0.003229295	0.00248276	0.001540036	0.001101581	0.00217765	0.003025921	0.002759541	0.002938584	0.003081919	0.002359982	0.002846968	0.00185	0.001265594	0.002311305	0.001551505	0.003252986	0.001572	0.001523255	0.001971251	0.001436798	0.001848665	0.002120589	0.003163664	0.000971717	0.000889319	0.001564186	0.000869349	0.000952895	0.000854649	0.001090472	0.000926394	0.001472682	0.000901365	0.000937355	0.000892115	0.000921336	0.00097328	0.00093934	0.001063671	0.001076293	0.001569055	0.000841181
L-Tyrosine	0.000642026	0.001817661	0.002263839	0.001266389	0.001381242	0.000849172	0.001718279	0.000848776	0.000971249	0.00164543	0.001669472	0.00112398	0.000767651	0.000692462	0.001477432	0.001197594	0.001551607	0.00138198	0.002106202	0.002170756	0.001723842	0.00201982	0.000535561	0.002106988	0.001625797	0.001068322	0.001496446	0.001731156	0.001094557	0.001082403	0.000384452	0.000249663	0.001524722	0.000270314	0.00043926	0.000350392	0.000370442	0.000235762	0.001895727	0.000448658	0.000390796	0.000315062	0.000262464	0.000272897	0.000370497	0.000537337	0.000754789	0.000522804	0.000225406
3-Indoleacetic acid	0.004522587	0.007636489	0.009899747	0.006168073	0.006675981	0.004116449	0.003986279	0.004745294	0.005016129	0.007027836	0.009138811	0.005721026	0.00381498	0.003204918	0.005968726	0.005866789	0.005796143	0.004551502	0.009518817	0.009050074	0.004566368	0.005857771	0.003195177	0.009600939	0.007328735	0.004760174	0.008350985	0.008192161	0.00581541	0.005682565	0.002494088	0.001220648	0.00945557	0.002037928	0.002430475	0.001944981	0.001781393	0.002170844	0.008013775	0.00218924	0.00255633	0.001576926	0.001829162	0.001771746	0.00240301	0.002117009	0.003157255	0.003071283	0.001128914
N8-Acetylspermidine	1.26E-05	4.18E-05	4.53E-05	5.09E-05	5.19E-05	6.56E-06	5.13E-06	3.59E-06	5.86E-05	1.67E-05	0.000118332	7.81E-05	7.45E-06	2.97E-05	1.19E-05	6.85E-06	6.96E-06	2.53E-06	5.30E-05	8.21E-05	7.05E-06	1.14E-05	6.57E-05	2.43E-05	4.46E-05	1.86E-05	3.84E-05	5.41E-05	8.92E-06	2.20E-06	1.96E-06	2.61E-06	2.66E-06	1.91E-06	4.18E-06	1.73E-06	1.85E-06	1.57E-06	1.66E-06	1.70E-06	2.42E-06	2.06E-06	1.97E-06	2.14E-06	2.37E-06	2.04E-06	1.58E-06	1.20E-06	1.81E-06
N,N-Diethyl-3-methylbenzamide	0.000506672	0.000239475	0.000194064	0.000260532	0.000231269	0.000393939	0.000393713	0.000406807	0.000309417	0.000242005	0.000141761	0.000292113	0.000419506	0.000335394	0.000398509	0.000422246	0.000315727	0.000424702	0.000226968	0.000171029	0.00028773	0.000222879	0.000456999	0.000197859	0.000200229	0.000259104	0.000216577	0.000280706	0.000292826	0.000458701	0.000135405	0.000106701	0.00019653	0.000139748	0.000116673	0.000119251	0.000144977	0.000116639	0.000181726	0.000126348	0.000178507	0.000123666	0.00011434	0.000150317	0.000127069	0.000130767	0.000148567	0.000211334	0.000111467
N-Acetylhistidine	2.04E-06	1.89E-06	2.69E-06	1.56E-06	2.13E-06	1.35E-06	3.10E-06	1.51E-06	1.66E-06	2.02E-06	2.73E-06	1.64E-06	1.46E-06	3.46E-06	2.57E-06	1.40E-06	1.57E-06	2.20E-06	1.71E-06	6.01E-06	1.97E-06	1.26E-06	1.56E-06	1.66E-06	3.55E-06	1.24E-06	1.46E-05	2.39E-05	1.35E-06	1.40E-06	0.001441797	0.002913001	0.000175148	0.001666139	0.001484768	0.001597371	0.001536925	0.000802624	0.000661366	0.001402366	0.002007834	0.002061279	0.001860479	0.0017717	0.002518285	0.001644877	0.00099702	0.000255573	0.001546796
N,N-Dimethyl-L-Arginine	0.000178593	0.001369384	0.002384881	0.001311228	0.000883877	0.000275398	0.000262614	0.000588737	0.001138574	0.000979298	0.000568738	0.000473247	0.000210655	0.000274128	0.00068988	0.000277874	0.000695105	0.000556003	0.000236382	0.001576033	0.000547911	0.000642027	0.000460828	0.001204785	0.0003987	0.000484608	0.000519045	0.001009769	0.00054826	0.000366336	0.000103454	5.43E-05	0.000461274	6.45E-05	0.000168377	4.93E-05	5.26E-05	0.000226686	9.39E-05	0.000212311	6.88E-05	7.75E-05	7.48E-05	6.43E-05	4.76E-05	5.43E-05	4.95E-05	0.00025721	3.47E-05
Acetyl-L-carnitine	0.002617949	0.005489371	0.001849634	0.003240153	0.005049908	0.003680479	0.003260769	0.002954114	0.005657769	0.008307742	0.002646221	0.008132696	0.004582229	0.005380229	0.004511406	0.003683831	0.004129321	0.00451857	0.003111776	0.003257921	0.00464488	0.003422054	0.006412191	0.006581175	0.003237252	0.006671612	0.008483594	0.016310622	0.007490515	0.005898786	0.023043742	0.013438693	0.013349714	0.018873359	0.01479112	0.021668341	0.015796521	0.011463059	0.013673076	0.010880931	0.01726176	0.013031684	0.016864194	0.021168908	0.008609797	0.022429068	0.018076881	0.018901222	0.009188244
L-Tryptophan	0.004533681	0.007687305	0.009987725	0.006199552	0.006715034	0.00413062	0.004000165	0.004761435	0.005043879	0.007086233	0.009232542	0.005760401	0.003835599	0.003224399	0.006009966	0.005902455	0.005835851	0.004578279	0.00960515	0.009145457	0.004606195	0.005915902	0.00322122	0.009709267	0.007422676	0.004816484	0.008440795	0.008285267	0.005879013	0.00574451	0.002518202	0.001231507	0.009572777	0.00205962	0.002455952	0.001962049	0.001801991	0.002194992	0.008084087	0.002212461	0.002581479	0.001590507	0.00184457	0.001789303	0.002428534	0.002137391	0.003183754	0.003103578	0.001139431
Valylproline	2.48E-05	8.32E-06	2.93E-05	1.35E-05	1.41E-05	4.05E-05	7.72E-06	3.14E-05	1.48E-05	1.18E-05	4.45E-05	2.70E-05	1.20E-05	5.90E-06	3.54E-05	3.02E-05	1.45E-05	9.23E-06	5.08E-05	2.33E-05	2.35E-05	1.01E-05	6.11E-06	7.68E-06	2.70E-05	1.06E-05	1.43E-05	2.70E-05	1.87E-05	1.71E-05	6.94E-05	5.63E-05	3.18E-05	6.28E-05	8.00E-05	3.64E-05	4.34E-05	8.14E-05	8.01E-05	5.42E-05	6.61E-05	2.62E-05	3.02E-05	7.45E-05	5.67E-05	8.42E-05	5.41E-05	4.44E-05	2.89E-05
Monobutyl phthalate	0.002411139	0.001052714	0.000676747	0.001500393	0.000909062	0.001849812	0.002364824	0.001405788	0.001226957	0.000695283	0.000595148	0.001593563	0.002477952	0.00161697	0.001971809	0.001315077	0.001647897	0.002767894	0.001147017	0.000430524	0.00139917	0.001063291	0.001523076	0.000704093	0.000548489	0.001434717	0.000854505	0.001084327	0.001417051	0.0015411	0.000523918	0.000386009	0.001146591	0.000365845	0.000585157	0.000461513	0.000631258	0.000597345	0.00076507	0.000557621	0.000501999	0.000666309	0.000464044	0.000629192	0.00070045	0.000786753	0.000735572	0.001038203	0.000521093
Carnosine	4.91E-05	3.37E-05	0.000114633	2.83E-05	5.48E-05	3.92E-05	2.96E-05	1.36E-05	2.61E-05	3.39E-05	2.40E-05	2.51E-05	2.55E-05	8.24E-05	2.27E-05	3.18E-05	5.71E-05	7.74E-05	4.49E-05	6.54E-05	6.40E-05	4.99E-05	2.03E-05	2.52E-05	3.70E-05	6.67E-05	0.00014822	0.000312045	4.71E-05	3.16E-05	0.015405809	0.026260245	0.002058644	0.017208304	0.014166479	0.015624654	0.014422827	0.007488599	0.006819182	0.013016821	0.019684526	0.019223608	0.01772041	0.016625086	0.022390106	0.014721821	0.009542657	0.002782262	0.014640165
((Benzyloxy)carbonyl)-L-prolyl-D-leucine	0.000175184	9.59E-05	5.87E-05	8.08E-05	9.21E-05	8.71E-05	3.51E-05	2.83E-05	8.26E-05	5.97E-05	6.90E-05	6.95E-05	0.000840201	0.00016333	0.000141272	6.63E-05	0.000101835	0.000115857	0.00017891	0.000104412	4.19E-05	0.000211779	0.000255783	9.07E-05	6.44E-05	0.000110652	0.000258643	0.00043675	0.001213312	0.000211905	0.007567538	0.011231275	0.001406612	0.012211432	0.006606932	0.008407473	0.010933117	0.00598254	0.008321526	0.010882084	0.008712723	0.010670082	0.009427511	0.011808095	0.014585555	0.012351467	0.009952224	0.006696908	0.010530882
1-(Dimethylamino)tetradecane	0.000545586	0.000278933	0.000198445	0.000319758	0.000327428	0.000532964	0.00071372	0.000564189	0.000377586	0.000245747	0.000176095	0.000340715	0.000470439	0.000436789	0.000462661	0.000497634	0.000341438	0.000437699	0.000291998	0.000203915	0.000412409	0.000248097	0.000588803	0.00024465	0.00021573	0.000314406	0.000221394	0.000290395	0.000358475	0.000456266	0.000143315	0.000129704	0.000243731	0.000132714	0.000145949	0.000135999	0.000157901	0.000143292	0.000219955	0.000135613	0.000131987	0.000132691	0.000139642	0.000140162	0.000137517	0.000158442	0.000160282	0.000245998	0.000126647
Uridine	0.000121755	0.000109831	0.000115076	0.000147909	0.000151719	9.52E-05	0.000111607	0.000144534	6.95E-05	0.000108458	0.000123771	3.57E-05	6.53E-05	0.000188957	0.000131428	0.000109006	7.53E-05	0.000141515	1.64E-05	6.39E-06	9.73E-05	1.98E-05	9.54E-05	3.60E-05	0.000161195	0.000201088	4.09E-05	8.86E-05	0.000152501	0.0001315	2.48E-05	2.03E-05	6.29E-06	2.15E-05	1.90E-05	2.88E-05	1.56E-05	2.29E-05	4.63E-06	2.24E-05	1.60E-05	1.49E-05	2.16E-05	2.97E-05	2.49E-05	3.18E-05	1.76E-05	2.44E-05	2.03E-05
gamma-Glutamylleucine	5.64E-05	6.55E-05	9.44E-05	7.25E-05	0.000125445	3.19E-05	2.22E-05	6.44E-06	5.79E-05	0.000104394	0.000205662	1.49E-05	3.58E-05	2.23E-05	1.15E-05	3.27E-05	6.29E-05	5.54E-05	0.00023242	0.000152267	6.63E-05	5.89E-05	9.43E-06	0.000160355	7.39E-05	2.71E-05	0.000160982	6.89E-05	3.75E-05	2.74E-05	4.31E-06	2.00E-06	0.000158555	2.32E-06	4.38E-06	1.59E-06	1.32E-06	4.33E-06	1.46E-05	2.69E-06	3.49E-06	1.69E-06	1.53E-06	1.40E-06	2.26E-06	2.94E-06	4.27E-06	1.25E-05	2.18E-06
Adenosine	9.43E-05	4.34E-05	2.59E-05	1.10E-05	5.70E-05	9.32E-06	4.22E-05	3.81E-05	6.08E-05	0.000143677	8.10E-05	3.47E-05	1.22E-05	8.51E-05	3.55E-05	3.75E-05	3.93E-05	2.26E-05	7.09E-06	5.04E-05	0.000104791	3.31E-05	9.58E-05	7.12E-05	0.000143709	0.000129761	0.00022273	0.000148911	4.99E-05	4.26E-05	5.44E-06	3.54E-06	2.41E-05	2.21E-06	4.75E-06	6.99E-06	1.95E-06	9.18E-06	5.80E-06	5.62E-06	8.53E-06	1.94E-06	7.78E-06	1.24E-05	2.73E-06	5.43E-06	5.59E-06	5.03E-06	7.27E-06
Inosine	0.000378793	9.85E-05	0.000320624	8.63E-05	9.09E-05	0.00019597	0.00017625	0.000168873	7.89E-05	7.81E-05	0.000176797	0.001484852	0.000144897	0.000252631	0.000257096	0.000256749	0.000316838	0.00034228	9.11E-05	9.86E-05	0.000141677	8.94E-05	0.000290758	7.73E-05	0.000129207	0.000261347	7.85E-05	0.000127412	0.0001597	0.000106737	0.002103932	0.001232919	0.000103506	0.002277094	0.002423627	0.002650483	0.001928621	0.00239939	0.000353868	0.003122178	0.002049174	0.002308179	0.002889663	0.001956212	0.002259414	0.002674572	0.001609317	0.001137662	0.003276153
a-Aspartylphenylalanine	5.58E-06	6.84E-06	1.10E-05	2.38E-06	2.55E-06	3.35E-06	3.49E-06	3.14E-06	3.00E-06	4.37E-06	0.000117991	2.85E-05	2.90E-06	5.72E-06	4.67E-06	2.61E-06	5.29E-06	2.43E-06	6.28E-06	1.35E-05	8.51E-06	6.17E-06	3.16E-06	5.39E-06	5.02E-05	6.62E-06	1.03E-05	7.07E-06	7.58E-06	2.83E-06	6.06E-05	5.08E-05	6.55E-06	4.93E-05	8.73E-05	4.07E-05	9.11E-05	6.01E-05	1.39E-05	3.52E-05	0.000114132	3.41E-05	7.14E-05	7.11E-05	8.66E-05	6.61E-05	5.11E-05	8.51E-06	4.61E-05
Guanosine	0.000538395	0.00016671	0.000375703	9.27E-05	0.000173715	0.000353513	0.000295206	0.00022476	0.000117742	0.000141779	0.000229112	0.000311392	0.000141417	0.000205992	0.000345599	0.000538532	0.000563419	0.000525543	7.80E-05	9.12E-05	0.000176767	0.00025825	0.000238513	0.000116035	0.000110392	0.000474965	0.000137593	0.00018662	0.000126203	0.000164206	7.63E-05	1.63E-05	9.66E-05	0.000140025	7.27E-05	0.000177662	3.50E-05	5.45E-05	6.32E-05	0.000191468	4.61E-05	9.02E-05	0.000154648	5.67E-05	0.000109976	9.81E-05	9.43E-05	2.47E-05	0.000193404
Argininosuccinic acid	6.60E-06	9.11E-05	9.78E-05	6.41E-05	1.14E-05	4.76E-06	5.51E-06	3.99E-06	2.05E-05	6.20E-05	4.66E-05	8.17E-06	5.05E-06	6.11E-06	8.08E-06	4.21E-06	6.27E-06	8.94E-06	1.50E-05	8.80E-05	2.02E-05	2.92E-05	5.38E-06	2.47E-05	3.94E-05	4.99E-05	3.46E-05	1.45E-05	1.66E-05	4.95E-06	1.62E-05	1.72E-05	2.08E-05	1.79E-05	1.63E-05	1.71E-05	2.01E-05	1.71E-05	1.46E-05	1.96E-05	1.70E-05	1.69E-05	1.63E-05	1.79E-05	1.76E-05	1.83E-05	1.75E-05	1.74E-05	1.74E-05
5a-Dihydrotestosterone	1.83E-05	1.61E-05	1.05E-05	1.61E-05	2.32E-05	1.81E-05	2.50E-05	2.57E-05	1.51E-05	6.34E-06	6.56E-06	1.05E-05	1.98E-05	1.89E-05	1.92E-05	1.44E-05	1.46E-05	1.58E-05	0.00017822	6.04E-05	1.20E-05	1.92E-05	1.19E-05	6.82E-05	9.45E-06	1.01E-05	4.36E-05	7.15E-06	3.74E-05	2.02E-05	9.53E-06	4.34E-06	9.30E-06	3.89E-06	2.93E-06	7.34E-06	3.88E-06	3.74E-06	7.56E-06	5.88E-06	3.95E-06	3.28E-06	2.54E-06	3.90E-06	5.17E-06	2.49E-06	4.00E-06	1.64E-06	3.78E-06
Aspartame	1.85E-05	3.50E-05	4.41E-05	3.41E-05	5.79E-05	1.70E-05	8.91E-06	4.71E-06	3.65E-05	5.91E-05	9.25E-05	7.96E-06	1.46E-05	1.06E-05	6.83E-06	1.23E-05	2.47E-05	1.92E-05	0.000105766	7.47E-05	3.79E-05	2.47E-05	4.62E-06	7.37E-05	3.22E-05	1.32E-05	7.75E-05	4.02E-05	1.85E-05	9.79E-06	1.28E-06	5.04E-07	7.87E-05	7.23E-07	1.38E-06	3.01E-07	7.24E-07	8.16E-07	6.09E-06	1.53E-06	5.37E-07	8.52E-07	5.56E-07	4.96E-07	8.58E-07	6.79E-07	2.15E-06	3.74E-06	4.94E-07
5'-Methylthioadenosine	1.62E-06	2.18E-06	1.05E-05	9.93E-06	4.14E-05	2.11E-06	5.11E-05	1.47E-06	1.27E-05	7.97E-06	0.000240497	6.95E-05	1.72E-06	8.98E-06	1.33E-06	1.38E-06	1.13E-06	1.25E-06	6.93E-06	3.24E-06	0.000168224	2.00E-05	3.98E-06	1.81E-05	0.000298421	1.13E-05	1.12E-05	6.37E-05	4.42E-06	1.31E-06	1.12E-05	2.92E-06	5.26E-06	1.65E-05	1.05E-05	3.34E-06	2.41E-06	1.51E-05	4.61E-06	1.59E-05	2.20E-05	5.43E-06	1.69E-05	6.68E-05	2.63E-06	5.51E-06	5.32E-06	8.89E-06	3.38E-06
Palmitoleoyl Ethanolamide	0.000422651	0.00047397	0.000180061	0.000522622	0.000453887	0.000296023	0.000596701	0.000440721	0.000419425	0.000134813	0.000291144	0.000220892	0.000250273	0.000182976	0.000238294	0.000388761	0.000240785	0.00026039	0.00026495	0.000345424	0.000828334	0.000161231	0.000134262	0.000221434	0.000344533	0.000101181	0.000589218	0.000260398	0.000160957	0.000179116	2.70E-05	2.45E-05	0.000397669	5.13E-05	2.05E-05	1.71E-05	2.03E-05	2.84E-05	4.49E-05	1.88E-05	2.63E-05	1.95E-05	2.03E-05	2.01E-05	7.57E-05	1.98E-05	2.06E-05	3.70E-05	1.69E-05
Sphingosine	0.001287846	0.001153207	0.000566547	0.000809744	0.001307593	0.001370289	0.001294175	0.000785908	0.001552601	0.000679907	0.001051288	0.001086694	0.000996952	0.000539545	0.000448495	0.001003151	0.000661115	0.000685101	0.003508634	0.001743198	0.002974915	0.000511433	0.000865717	0.000922622	0.001076145	0.000301003	0.002078507	0.000938012	0.000499858	0.000815087	0.000112462	0.00012304	0.00224146	0.000180651	0.000107555	8.97E-05	0.000150857	0.000166876	0.000227964	8.07E-05	0.000143076	0.000101988	9.72E-05	0.000104137	0.000149108	0.000108168	0.000118248	0.000196636	7.75E-05
Dihydrosphingosine	0.000132111	6.60E-05	2.20E-05	3.58E-05	4.40E-05	0.000155658	0.000103409	5.94E-05	7.60E-05	4.69E-05	3.45E-05	0.000124063	0.000135078	7.54E-05	4.48E-05	9.15E-05	6.04E-05	5.76E-05	0.000267076	0.000144141	0.000157522	3.80E-05	5.99E-05	4.18E-05	3.96E-05	4.15E-05	5.99E-05	7.45E-05	4.09E-05	7.94E-05	1.15E-05	8.87E-06	0.000114974	1.09E-05	1.15E-05	6.61E-06	1.56E-05	1.40E-05	2.66E-05	5.93E-06	1.17E-05	6.57E-06	5.55E-06	1.16E-05	9.05E-06	8.84E-06	1.18E-05	2.83E-05	6.01E-06
Kaurenic acid	0.000193069	0.00011789	8.65E-05	0.000295542	8.68E-05	0.000158302	0.000188562	0.000188082	0.000144393	0.00010249	3.24E-05	6.54E-05	0.000202538	6.94E-05	9.12E-05	9.09E-05	7.20E-05	0.00012052	7.34E-05	7.05E-05	7.97E-05	8.21E-05	0.000142702	6.82E-05	8.00E-05	6.83E-05	4.95E-05	9.66E-05	6.86E-05	8.51E-05	3.70E-05	4.79E-05	6.27E-05	3.14E-05	3.80E-05	1.48E-05	2.83E-05	4.38E-05	2.81E-05	4.29E-05	2.85E-05	3.25E-05	3.15E-05	3.89E-05	3.41E-05	4.13E-05	3.36E-05	5.05E-05	3.07E-05
Arachidonic acid	0.000170338	0.000472967	0.000293215	0.000270325	0.000347465	0.000114722	0.000298948	8.59E-05	0.000425686	0.000203639	0.000167947	5.66E-05	0.00010337	3.72E-05	0.000100579	0.000141543	0.000140241	0.000167846	0.000143996	0.000253196	0.000156355	0.000111376	9.23E-05	0.000232133	0.0001671	0.000150734	0.000196081	0.000171527	3.80E-05	5.48E-05	5.46E-05	2.59E-05	7.02E-05	2.96E-05	4.21E-05	4.72E-05	3.48E-05	7.36E-05	8.39E-05	4.72E-05	2.94E-05	4.68E-05	2.64E-05	4.25E-05	2.96E-05	2.67E-05	4.88E-05	2.07E-05	1.48E-05
8Z,11Z,14Z-Eicosatrienoic acid	1.81E-06	1.48E-05	5.35E-06	3.58E-06	9.62E-06	3.06E-06	3.58E-06	1.47E-06	6.82E-06	4.99E-06	5.71E-06	2.10E-06	2.06E-06	1.18E-06	4.37E-07	2.38E-06	2.66E-06	2.51E-06	2.36E-06	3.34E-06	3.17E-06	2.04E-06	2.17E-06	3.13E-06	3.09E-06	1.33E-06	6.81E-06	7.76E-07	4.10E-07	4.83E-07	6.03E-07	2.77E-07	5.92E-07	4.95E-07	5.80E-07	6.30E-07	3.43E-07	1.07E-06	8.81E-07	8.82E-07	3.91E-07	4.02E-07	3.68E-07	6.16E-07	3.05E-07	3.69E-07	4.54E-07	2.49E-07	1.61E-07
Glutathione	0.000199098	0.001029801	0.007005498	0.00016242	0.000212052	0.000313427	0.000262909	0.000234156	0.001435204	0.00071279	0.006723525	0.003253791	0.000290259	0.000880665	0.000331223	0.000178507	0.000216636	0.000171021	0.000244128	0.001207298	0.001630974	0.000471116	0.000299246	6.58E-05	0.005299588	0.001438558	0.001664344	0.003130957	0.000178228	0.000143982	0.005026174	0.005142966	0.000152792	0.00525954	0.002705699	0.003343896	0.004080567	0.003914816	0.001530094	0.003698447	0.004241418	0.003755652	0.002712808	0.005568705	0.004445601	0.004588271	0.002167484	0.002642244	0.002741154
N2,N2-Dimethylguanosine	1.06E-05	9.98E-06	8.39E-06	9.85E-06	4.33E-05	1.43E-05	7.26E-06	5.22E-06	2.45E-05	4.77E-05	1.47E-05	8.58E-06	1.04E-05	9.82E-06	1.60E-05	2.47E-05	5.20E-05	2.46E-05	7.51E-06	1.48E-05	8.15E-06	2.54E-05	1.76E-05	1.91E-05	1.41E-05	0.000106003	1.65E-05	1.44E-05	1.39E-05	1.61E-05	6.45E-07	5.69E-07	1.09E-06	6.03E-07	1.20E-06	8.87E-07	6.88E-07	6.35E-07	8.56E-07	1.64E-06	1.28E-06	8.81E-07	5.43E-07	7.04E-07	5.80E-07	5.86E-07	6.73E-07	1.11E-06	6.36E-07
Phytosphingosine	3.03E-05	2.49E-05	1.52E-05	1.71E-05	2.39E-05	3.99E-05	2.68E-05	1.91E-05	3.86E-05	1.55E-05	3.33E-05	2.56E-05	2.76E-05	2.58E-05	1.94E-05	2.23E-05	1.85E-05	1.80E-05	4.50E-05	4.46E-05	4.63E-05	1.99E-05	3.87E-05	1.64E-05	1.96E-05	1.27E-05	3.17E-05	2.91E-05	1.72E-05	2.33E-05	6.72E-06	6.20E-06	4.73E-05	7.22E-06	6.44E-06	5.18E-06	7.40E-06	7.14E-06	7.81E-06	5.86E-06	6.53E-06	4.61E-06	5.56E-06	4.87E-06	5.89E-06	6.18E-06	5.78E-06	9.13E-06	8.67E-06
N-Oleoylethanolamide	1.38E-05	3.60E-05	4.21E-05	5.11E-05	5.46E-05	1.60E-05	3.15E-05	1.15E-05	6.43E-05	4.92E-05	3.66E-05	1.40E-05	1.27E-05	1.25E-05	8.59E-06	3.02E-05	2.36E-05	1.74E-05	3.30E-05	3.70E-05	4.18E-05	3.04E-05	2.12E-05	3.35E-05	3.19E-05	2.44E-05	8.15E-05	2.24E-05	7.73E-06	1.10E-05	5.61E-06	8.09E-06	2.69E-05	4.61E-06	7.60E-06	2.60E-06	3.25E-06	8.72E-06	1.58E-05	5.18E-06	3.11E-06	4.88E-06	4.91E-06	4.84E-06	3.25E-06	3.01E-06	6.62E-06	9.26E-06	1.85E-06
Docosahexaenoic acid	7.85E-05	0.000198639	8.10E-05	8.67E-05	0.000125556	6.35E-05	0.000112357	1.82E-05	0.000105924	7.10E-05	9.24E-05	9.21E-05	0.000141109	3.23E-05	5.31E-05	7.52E-05	0.000178456	0.000106894	6.08E-05	0.000273378	9.73E-05	0.000152754	9.83E-05	0.000116111	0.000127055	0.000128214	9.44E-05	6.16E-05	2.43E-05	2.58E-05	1.20E-05	2.16E-05	4.63E-05	1.33E-05	1.61E-05	9.11E-06	1.09E-05	1.33E-05	2.45E-05	1.06E-05	1.66E-05	7.62E-06	2.20E-05	8.26E-06	1.33E-05	1.05E-05	2.56E-05	1.28E-05	5.09E-06
(13Z)-13-Docosenamide	0.006609487	0.002264484	0.001790459	0.005405471	0.004343307	0.002369962	0.002795326	0.004226089	0.003551707	0.002704759	0.001395187	0.002421404	0.003457605	0.002363928	0.008123318	0.005623841	0.002770143	0.004093301	0.001525798	0.002064116	0.002816798	0.001634537	0.015889262	0.008340604	0.002919317	0.000782777	0.003160562	0.001173973	0.005306507	0.004531763	0.000688548	0.00136038	0.002295695	0.000731711	0.001251625	0.000511287	0.000778811	0.000783594	0.000737702	0.001099665	0.000801999	0.000437709	0.000366993	0.001946717	0.002909007	0.000509921	0.000393031	0.000758953	0.000451272
Inosine-5'-monophosphate	5.07E-06	6.11E-06	9.21E-06	7.74E-06	6.74E-06	5.10E-06	6.57E-06	5.74E-06	4.89E-06	5.83E-06	1.01E-05	8.38E-06	5.77E-06	4.46E-06	7.46E-06	6.34E-06	5.67E-06	6.42E-06	6.82E-06	7.30E-06	4.82E-06	5.14E-06	5.62E-06	6.38E-06	6.51E-06	6.95E-06	7.62E-06	5.93E-06	6.33E-06	6.26E-06	0.000256576	0.000502148	7.91E-06	0.000244053	0.000214238	4.86E-06	0.00065143	0.000310509	5.72E-06	0.000169858	0.000238072	5.80E-05	6.31E-06	0.000462502	6.52E-05	0.000208393	4.97E-06	3.03E-05	6.12E-06
Laudanosine	0.000254654	9.89E-05	0.000134317	0.000246816	5.52E-05	0.000282554	2.42E-05	6.70E-05	3.81E-05	5.82E-05	0.000158467	0.000164751	0.000103533	0.00014356	0.000154844	0.000159011	0.00010282	0.000101558	0.000170835	0.000138624	2.45E-05	0.000142982	8.50E-05	9.89E-05	5.62E-05	0.000207229	8.10E-05	0.000102272	5.82E-05	0.000180668	4.03E-05	1.50E-05	0.000162785	3.55E-05	3.06E-05	4.13E-05	2.36E-05	2.53E-05	4.22E-05	2.04E-05	3.22E-05	2.78E-05	1.49E-05	2.59E-05	2.82E-05	4.47E-05	2.77E-05	7.24E-05	3.20E-05
Riboflavin	1.11E-05	2.19E-05	1.78E-05	1.96E-05	3.74E-05	6.95E-06	1.98E-05	7.15E-06	2.95E-05	3.57E-05	3.67E-05	8.61E-06	1.22E-05	8.17E-06	1.25E-05	1.34E-05	1.75E-05	1.84E-05	1.80E-05	2.47E-05	1.63E-05	1.72E-05	1.16E-05	3.74E-05	3.12E-05	4.04E-05	6.95E-05	3.15E-05	1.77E-05	1.24E-05	2.23E-06	7.95E-07	1.25E-05	2.77E-06	5.14E-06	1.62E-06	1.14E-06	1.94E-06	7.77E-06	1.79E-06	1.16E-06	1.70E-06	7.63E-06	3.70E-06	1.16E-06	2.83E-06	1.88E-05	6.97E-06	2.61E-06
Oleoyl-L-Carnitine	0.000160858	0.000240604	0.000186224	0.000562176	0.000226195	7.77E-05	0.000175939	7.58E-05	0.00020469	0.000251456	0.000147658	0.000123656	0.000110392	0.00010987	0.000145031	0.0002111	0.00013246	0.000144778	0.000214714	0.000195267	0.000285155	0.000110005	0.000221001	0.000228111	0.000190032	0.00014335	0.000385789	0.000270801	0.000106351	0.000102947	0.000479064	0.000343669	0.000217145	0.000368246	0.000426061	0.000457255	0.000301045	0.000395633	0.000228837	0.000497583	0.000465739	0.000448595	0.00034349	0.000721915	0.000286248	0.000397894	0.000364833	0.00029872	0.000271147
PC(16:0/0:0)	0.000717427	0.000465262	0.000343211	0.000281671	0.000569526	0.000247347	0.000472945	0.000281139	0.000706392	0.000621636	0.000797832	0.000326469	0.000496886	0.000207022	0.000319917	0.000500353	0.000356538	0.000623882	0.000838215	0.000473255	0.000533521	0.000264097	0.000285819	0.000580367	0.000635159	0.00032072	0.000895106	0.000618176	0.000469868	0.000484182	0.000250976	9.61E-05	0.000604664	0.000206008	0.000303545	0.000307684	0.000206565	0.000242197	0.000163045	0.000273515	0.000239957	0.000350632	0.000188444	0.000311882	0.000104177	0.000233085	0.00024073	0.000259507	0.000169358
1-Stearoyl-sn-glycero-3-phosphocholine	0.004690516	0.001551146	0.002171661	0.001235021	0.00204023	0.002298704	0.002259786	0.001672441	0.002279788	0.001511746	0.00227996	0.001172649	0.003257287	0.001023249	0.001249148	0.003661972	0.00187181	0.004486606	0.005796746	0.001628918	0.001402689	0.001643108	0.002274735	0.002158253	0.00177203	0.001671215	0.002965738	0.002216529	0.00200604	0.001977855	0.000949265	0.000322584	0.001276805	0.000553795	0.001099516	0.000742994	0.000735409	0.001218229	0.000467514	0.000770594	0.000825709	0.000812541	0.000824606	0.001360503	0.000412895	0.000737024	0.000732282	0.00062939	0.000386594
Bilirubin	0.000100697	0.000116893	0.000149783	5.69E-05	7.11E-05	3.57E-06	9.17E-06	3.42E-06	2.67E-06	3.19E-05	2.42E-05	3.82E-05	0.000188469	2.56E-06	0.00015205	5.41E-05	0.000554427	0.00010731	3.08E-05	1.27E-06	5.31E-05	7.38E-06	8.76E-05	9.62E-06	1.40E-06	0.000105184	2.01E-05	2.64E-05	0.000102652	1.14E-05	1.51E-05	7.50E-07	1.41E-06	7.71E-07	8.94E-07	8.58E-07	9.82E-07	1.02E-06	1.63E-06	9.39E-07	1.37E-05	8.53E-07	9.49E-07	1.00E-06	8.46E-07	1.07E-06	9.81E-07	1.62E-06	1.08E-06
Palmitoyl sphingomyelin	0.000200022	0.000125231	0.000269992	0.000143185	0.000386574	0.001300795	0.001165701	0.001169316	0.000350437	0.000282133	0.000752892	0.000544666	0.000900362	0.00194844	0.000625645	0.00045118	0.000308994	0.000555458	0.000411279	0.000232581	0.00071495	0.000315353	0.000508722	0.000243913	0.000579015	0.000231304	0.000611683	0.000390844	0.000242183	0.000531505	0.000160973	9.75E-05	0.000300208	0.000131785	0.000107034	7.17E-05	5.56E-05	6.64E-05	0.000186754	8.31E-05	7.54E-05	8.83E-05	9.77E-05	7.67E-05	5.95E-05	5.79E-05	5.92E-05	9.50E-05	5.98E-05
L-Dipalmitoylphosphatidylcholine	6.21E-05	1.71E-05	2.86E-05	6.41E-05	5.71E-05	0.000105423	8.42E-05	0.000120461	0.000354984	0.000104308	4.70E-05	6.61E-05	0.000100163	0.000165165	0.000160262	0.000127248	5.73E-05	0.000134776	6.25E-05	5.12E-05	8.74E-05	0.000329547	0.000122425	5.74E-05	7.63E-05	6.51E-05	3.74E-05	0.000122816	5.14E-05	7.53E-05	0.000106848	3.41E-05	3.41E-05	2.97E-05	7.80E-05	5.56E-05	2.94E-05	1.88E-05	1.65E-05	2.94E-05	1.04E-05	1.06E-05	6.75E-06	1.56E-05	8.65E-06	1.63E-05	4.00E-05	2.55E-05	1.25E-05
[truncated: 11 more columns]
